# Supplementary material for: Overexpression of GM3 and Ganglioside Pattern Remodeling in Lung Adenocarcinoma Brain Metastases Identified by Ion Mobility Mass Spectrometry
Source: Int J Mol Sci. 2025 Dec 14;26(24):12029. doi: 10.3390/ijms262412029 (PMC12732680; doi:10.3390/ijms262412029)
Supplement: Supplementary file 1 [file ijms-26-12029-s001.zip]

Archive with 1 entries (1 files):
- ijms-3985089-supplementary.pdf
